# Supplementary material for: CD8+ T cell landscape in Indigenous and non-Indigenous people restricted by influenza mortality-associated HLA-A*24:02 allomorph
Source: Nat Commun. 2021 May 18;12:2931. doi: 10.1038/s41467-021-23212-x (PMC8132304; doi:10.1038/s41467-021-23212-x)
Supplement: Supplementary file 6 — Source Data [file 41467_2021_23212_MOESM6_ESM.xlsx]

## Sheet: Figure 1
	Figure 1a
Global frequencies
Global	Europe	South-East Asia	Oceania	North America	Central and South America	North Africa	Sub-Saharan Africa	Australia	North-East Asia	South Asia	Western Asia
9.9	10	16.5	37	9.8	20.6	6	2	21.4	32.9	14.8	5.7
Frequencies in Indigenous populations
Taiwan Paiwan	PNG (Karimui Plateau Pawaia)	New Caledonia	Alaskan Yupik	Papua New Guinea*	New Zealand Maori	American Samoa	Chile Easter Islands	Australia Yuendumu Aboriginal	LIFT-Cohort
96.1	74.4	60.7	58.1	48.1	38	33	35.8	29.8	24
Figure 1c
Circos plot HLA-A
Row Labels	A2 01:01	A2 02:01	A2 03:01	A2 11:01	A2 23:01	A2 24:02	A2 24:13	A2 29:02	A2 31:01	A2 32:01	A2 34:01	A2 34:02	A2 66:03	A2 68:01	A2 68:02
A1 01:01	1	2			1				1		2
A1 02:01	3	2	3	7					1		10			2
A1 02:05											1
A1 02:06										1
A1 02:17				1
A1 02:741											1
A1 03:01				1				1			1
A1 11:01				3			1				13
A1 24:02	2	4		12		15				1	11			1
A1 24:05											1
A1 24:06											1
A1 26:01											1
A1 30:02											1
A1 32:01											1
A1 34:01											14	1	1		1
HLA-B	number of alleles			HLA-C	number of alleles
04:01	1			01:02	19
07:02	3			03:03	20
08:01	1			03:04	2
13:01	19			04:01	20
15:01	1			04:03	8
15:18	1			04:107	1
15:21	8			05:01	1
15:25	1			06:02	1
35:02	1			07:01	1
35:03	1			07:02	4
39:01	1			07:04	1
40:01	17			08:01	4
40:02	9			12:02	1
40:06	1			12:03	1
40:10	1			15:02	7
44:02	1			15:09	1
48:01	4
52:01	1
56:01	10
56:02	6
56:56	3
57:01	1
Figure 1e
	M199-109v1	M199-109v2	M1108-117v1	M1108-117v2	M1239-248v1	M1239-248v2	NP39-47	NP419-429 pool	PA130-138	PA649-658	PB1496-505	PB1498-505
% IFN-y of CD8+ T-cells	0.0065	0.0212	0	0.082	0	0	0.0237	0	0	0	7.0571	2.738
	0.197	0	0	0	0	0	0	0.01	0.033	0	0.116	0.171
	0	0	0	0.301	0.316	0	0	0.03	0.132	0	0.801	1.067
	0	0	0.557	0.096	0	0	0	0.05	5.168	0	0	0
	0	0	0.238	0.006	0	0	0.05	0.15	0.043	0.035	6.094	5.573

## Sheet: Figure 2
Figure 2 a				Figure 2 c				Figure 2 d & e
Length	Human (n=9051)			length	HKx31 (n=52)	B/Malaysia (n=48)		Proteins	IAV	IBV
7	20			6	2	0		HA	7	10
8	381			7	4	2		HA+2		1
9	5287			8	8	4		HA+3		1
10	1595			9	24	19		M1	0	1
11	1040			10	6	12		NA	0	8
12	281			11	4	6		NA+3		1
13	158			12	2	4		NP	5	10
14	75			13	0	1		NP+3	1	0
15	40			14	2	0		NS1	0	4
16	37			15	0	0		NS2	1	1
17	37							PA	6	3
18	19							PB1	9	2
19	7							PB1+2	1	0
20	16							PB1+3	3	0
21	9	<1% contribution, not graphed						PB1-1	1	0
22	10							PB2	18	6
23	2
24	4
25	5
26	3
27	3
28	3
29	2
30	2
31	0
32	0
33	2
34	2
35	1
36	0
37	3
38	0
39	1
40	0
41	1
42	1
43	2
44	1
45	0
46	0
47	0
48	0
49	0
50	1

## Sheet: Figure 3
	Figure 3a
	PB2322-330										PB1482-492										PB2591-600										PB1482-490										PB1430-438
Spleen	4.25	6.42	7.638	4.12	5.1846	1.25	4.637	1.143	2.293	2.4006	0.0767	0.1823	0.029	0.3007	0	0.0516	0	0	0.1502	0.1317	0.0839	0.2613	0.1432	0.0807	0						0.0158	0.034	0.3807	0.1379	0.0247	0.0783	0	0	0.288	0	0.507	0.438	0.335	0.198	0.5276	0.194	0.2823	0	0.132
BAL	9.6646	5.76									0.4417	0									0.8646										0.3066	0									1.6626	0
	PB1+324-32										HA248-259										PB1+3682-689										NP296-304										PB2463-471
Spleen	0.0396	0.1048	0.018	0.1344	0.102	0.0171	0.018	0.11	0.2376	0.0976	0.3039	0	0.1451	0.3205	1.3282	0	0.0972	0	0.014	0.0186	0.2148	0.541	0.4	0.134	1.1636	0.0384	0.109	0	0.097	0	0.025	0.1095	0.1234	0.1554	0.156	0	0	0	0.0353	0.0189	11.11	4.9	6.578	7.34	5.7446	4.505	7.037	2.848	7.311
BAL	0.1223	0									3.1723	0									1.3496	0									0	0									10.3746	8.31
	Figure 3b
	PB2322-330					PB1482-492					PB2591-600					PB1482-490					PB1430-438					PB2110-119					PA130-138					NS298-106					PB1216-224					PB1498-505
secondary infection	1.469	0.04	0.503	0.71	4.669	0.016	0	0.063	0	0.003	0.026	0	0.113	0.03	0	0.079	0	0	0	0	0	0	0.03	0.03	0	0	0	0.039	0.04	0.069	0.079	0.09	0.083	0.13	0.069	0.033	0	0.029	0.25	0	3.109	2.32	4.783	1.99	1.329	7.509	2.62	5.843	7.86
Bal	4.37					0					0					0					0.04					0					0					0					4.67					19.36
	PB1+324-32					HA248-259					PB1+3682-689					NP296-304					PB2463-471					PB289-98					NP419-429					M1239-248					NP456-464					PB2549-559
secondary infection	0.059	0	0.023	0.04	0.029	0.03	0	0	0.02	0.049	0.069	0	0	0.02	0.079	0.069	0.01	0.019	0.02	0.029	1.199	23.19	15.053	3.02	1.329	0.079	0	0.035	0.12	0.049	0.069	0	0.029	0.07	0.069	0.049	0	0.063	0.01	0.029	0.039	0	0.039	0.07	0.379	3.289	2.54	5.743	2.81
Bal	0					0					0					0					16.26					0					0					0					0					4.84
	Figure 3c
	NP338-347														NP164-173														NA32-40														NP165-173
Primary infection	2.32	0.84	0.18	0.11	0.59	0	1.551	2.65	0.241	2.66	0.73083	0.575	0	0	15.53	12.58	18.77	29.85	26.97	6.44	5.651	9.44	6.831	8.7	13.8908	8.755	14.16	5.31	3.5	9.43	6.88	10.85	9.15	2.09	4.791	1.75	3.561	3.19	7.40083	4.355	3.09	2.32	14.73	12.28	17.77	29.25	26.47	6.53	5.841
Bal	0.7	6	2.094												35.3	16.91	41.244												16	9.63	26.344												43.6	25.21	46.344
	NA458-466														NP392-400														PB2245-253														NA1-12
Primary infection			0.34			0	0.031	0	0.011	0.076	0	0	0	0	0.57	4.44	2.94	4.73	4.01	1.12	3.641	1.83	3.101	3.32	6.01083	4.175	7.57	2.39	0.86	0.42	0.8	1.27	1.09	0.49	0.581	0.94	0.451	0.6	0.72083	0.505	0.23	1.34			0.14	0.12	0	0	0
Bal	0	0	0.114												5.05	3.24	8.734												2.13	3.28	5.284												0	0.09	0.104
	Figure 3d
	NP338-347														NP164-173														NA32-40														NP165-173
secondary infection	0.014	0.057	2.124	0.631											6.957	3.028	9.024	24.981											6.217	2.308	8.824	9.211											7.387	3.108	8.924	23.981
BAL	0.17														12.76														8.26														16.86
	PB2245-253														NA1-12														PA453-461														NA402-411
secondary infection	1.977	0.178	2.064	1.161											0.007	0	0	0											0	0	0	0											0.097	0.108	0.744	0.151
BAL	0														0														0														3.38
[truncated: 245 more columns]

## Sheet: Figure 4
	Figure 4a
	Pool response							LIFT					non-LIFT
	Pool 1	Pool 2	Pool 3	Pool 4	Pool 5		PA130-138	0	0	0.22	0.39	0	0	0.033	0.132	5.168	0.043
	0.377	0.133	0	0.022	0.063		PA649-658	0.73	2.02	0.55	0.73	0.16	0	0	0	0	0.035
	0.63	1.71	0.1	0	0		PB1216-224	0.99	0	0.14	0.51	0
	0.912	0.245	0.031	0.013	0		PB1482-490	0.02	0	0.09	0.34	0
	1.0293	0.115	0.065	0.009	0.042		PB1482-492	0.08	0	0.03	0.46	0
	2.6784	2.614	0	0.013	0		PB1430-438	0.05	0	0.21	1.26	0
							PB1496-505	0.54	1	0.64	0.43	4.49	7.0571	0.116	0.801	0	6.094
							PB1498-505	0.09	0.9	1.51	0.93	4.08	2.738	0.171	1.067	0	5.573
							PB1+28-16	0.01	0.47	0.02	0.39	0
							PB2110-119	0.11	0.13	0.16	0.4	0
							PB2114-122	0.11	0.09	0.07	0.37	0.07
							PB2117-125	0	0	0.11	0.52	0	0.0209	0.189	0
							PB2204-212	0.02	0	0	0.53	0
							PB2227-234	0	0	0	0	0
							PB2322-330	0	0	0	0.39	0
							PB2549-557	0	0	0	0.68	0	0.1964	2.273	0.366
							PB2591-599	0.04	0.51	0.06	0.53	0.09
							PB2591-600	0.01	0	0	0.27	0
							PB2703-710	0.13	0.34	0	0.29	0
							HA176-184	0	0.39	0.12	0.44	0.07
							NP39-47	0.11	3.49	0.09	0.34	0.16	0.0237	0	0	0	0.05
							NP257-265	0.02	0	0.08	0.39	0.45
							NS298-106	0.41	0	0.2	0.56	0
	Figure 4b
	Pool responses				LIFT									non-LIFT
	Pool 10	Pool 11		PA457-465	1.58	0	0	1.87	0.47	0.11	0	0	0.09	2.45	0	0.7	0.9	3.32
	10.39	0.13		PB1495-504	0	0.05	0	0	0.15	0.09	0	0	0.14	0	0	0	0	0
	0.41	0		PB1503-511	1.27	0.48	0	1.36	0.4	0.07	0.22	0.01	0	0	0	0.05	0.74	0.51
	0.38	0		PB2103-113	0	0	0	0.06	0.17	0.19	0	0	0	0.28	0	0.01	0.07	0.14
	1.42	0		PB2433-441	0	0	0	0.18	0.32	0.4	0	0.01	0	0.07	0.96	0	0.4	0.33
		0		PB2439-448	0	0.23	0	0	0.12	0.21	0	0	0	0	1.52	0	0.17	0.06
				PB2550-558	10.89	0	0.46	1.47	0.99	0.54	0	0.04	0.16	7.07	1.08	0.9	1.09	6.47
				HA219-228	0	0	0	0.21	0.09	0.15	0	0	0	0	0	0	0.14	0.1
				HA338-346	0	0	0	0	0.07	0	0	0	0	0	0	0	0.14	0.02
				HA552-560	10.39	0.03	0.27	0.79	0.82	0.18	0	0	0	3.61	0	0.8	1.58	5.11
				HA+3276-284	0	0	0	0	0.05	0.34	0	0	0	0	1.43	0	0.17	0.27
				M1131-140	0.2	0.32	0	0.1	0.16	0.07	0	0	0	0	0.39	0	0.41	0.39
				NA32-40	0.61	0.14	0	1.33	0.27	0.32	0.86	0	0	0.08	2.02	0.03	0.93	1.84
				NA213-221	0	0	0	0.05	0.15	0.19	0	0	0.04	0.1	0.11	0	0.24	0.25
				NP164-173	6.12	0.17	0.4	1.74	0.72	0.29	0	0.04	0.09	5.94	0.47	0.94	1.36	6.15
				NP165-173	6.6	0.32	0.47	1.82	0.67	0.19	0	0.09	0.22	5.86	0.63	1.01	1.61	6.31
				NP338-347	0	0	0	2.88	0.16	0.24	0	0.04	0	0.25	0.84	0	0.13	0.72
	Figure 4c								Figure 4d
		non-LIFT									IBVv1					IBVv2					IAV
	NP338-347	0.014	0	0	0.011	0			Virus expanded	NP164-173	0.493	1.084	0	0.321	0.243	0.413	1.294	0	0.481	0.143
	NP164-173	0.493	1.084	0	0.321	0.243				NP165-173	0.283	1.204	0	0.471	0.073	0.333	1.564	0	0.601	0.303
	NP165-173	0.283	1.204	0	0.471	0.073				PB2439-448	0	0	0	0	0	0	0	0	0	0
	NA32-40	17.523	0.124	0.065	0.621	0.323				M1131-140	13.523	0	0	0.351	0	0.019	0.017	0	0.012	0
	PB2433-441	0.053	0	0.215	0.131	1.933				PB1503-511	10.423	0	0	0.351	0	0.008	0.014	0	0	0
	HA+3276-284	0	0	0	0	0				PB2550-558	0.163	0.124	0.145	0.441	6.843	0.113	0.024	0.165	0.281	6.303	0.143	0.194	0.285	0.291	8.223
	PB2439-448	0	0	0	0	0
	PB2550-558	0.163	0.124	0.145	0.441	6.843			Peptide expanded	PB2550-558	7.07	1.08	0.9	1.09		0	0	0	0.56
	NA213-221	0	0	0	0	0
	PB2103-113	0	0	0	0	0			Figure 4e
	PB1495-504	0.433	0.094	0	0	0
	PA457-465	0	0	0	0	0			IAV expanded				IBV expanded
	HA338-346	0	0	0	0	0.014			IAV PB2	IBV PB2v1	IBV PB2v2		IAV PB2	IBV PB2v1	IBV PB2v2
	PB2out of frame	0	0	0	0	0			0	0	0		0.183	0.173	0.103
	M1131-140	13.523	0	0	0.351	0			0.2	0.3	0.4		0.18	0.09	0
	HA552-560	0	0	0	0	0			0.047	0	0.017		0.357	0.157	0.207
	HA219-228	0	0	0	0	0			0.016	0	0.043		0.33	0.51	0.3
	PB1503-511	10.423	0	0	0.351	0			1.98	1.59	0.21		8.831	7.261	6.521

## Sheet: Figure 5
	Figure 5b
days post vaccination	Control											Vaccinated
0	100	100	100	100	100	100	100	100	100	100		100	100	100	100	100	100	100	100	100	100
1	98.1043	99.2593	100	100.556	101.761	97.2789	100	100	99.2126	98.5577		98.3871	99.4506	97.2509	100	100	100.794	100.5	100.505	98.9848	100
2	100.474	99.6296	102.703	103.333	100.352	97.6191	100.552	100.467	100.394	99.0385		100.538	100.549	98.2818	102.139	100.763	103.175	104	102.02	100.508	98.7552
3	100	98.8889	98.9189	101.667	100.352	98.2993	99.4475	97.6636	98.0315	99.5192		97.8495	101.648	98.2818	99.4652	100.382	100.397	101	102.525	101.523	100
4	96.2085	97.037	92.4324	100.556	98.9437	95.9184	95.5801	96.2617	92.126	99.5192		95.6989	97.2528	97.5945	97.3262	99.2366	99.2064	98	102.02	100.508	100.415
5	92.4171	97.037	91.3513	98.8889	91.5493	90.4762	96.6851	97.1963	87.7953	100.481		93.0108	100.549	96.9072	96.2567	98.4733	101.587	97	102.02	101.015	101.245
6	88.1517	91.1111	85.9459	98.8889	86.9718	85.7143	92.8177	96.2617	83.4646	98.0769		93.0108	99.4506	92.0962	95.7219	93.8931	101.587	92	94.4444	97.4619	97.5104
7	82.4645		80.5405		82.7465			87.8505		92.7885		84.4086			91.4438	87.4046	99.2064			91.8782
Figure 5c						Figure 5d
	Day 6		Day 7				Day 6		Day 7
	Vaccinated	Control	Vaccinated	Control			Control	Vaccinated	Control	Vaccinated
Log10(PFU/lung)	3.5141	3.92082	2.44196	3.50515		IFNg	1018.12	154.29	2768.83	1333.5
	4.15229	4.20412	2.62668	3.85329			411.66	328.56	2693.49	1461.89
	3.02803	4.16633	2.11469	3.87313			441.19	10.34	3709.4	156.13
	3.76092	3.67517	2.33579	3.74819			2007.33	1672.31	2315.74	1552.06
	4.42597	4.18564	3.43669	3.97924			775.13	1478.55	690.38	1643.04
						IL-6	1500.97	237.82	1048.73	1036.92
							770.66	912.56	2122.19	1396.1
							1561.12	27.98	2012.78	204.6
							912.47	1857.56	1104.24	506.5
							3401.8	976.25	486.36	620.74
						MCP-1	1781.6	414.56	1589.77	882.04
							1119.21	1026.75	2699.28	2544.57
							2644.52	95.14	2685.88	320.78
							1496.31	2086.85	1245.92	1058.8
							2221.76	2027.32	724.26	1290.23
						MIP-1a	25.2	0	40.49	22.38
							16.71	24.02	32.54	31.85
							29.57	0	34.96	11.26
							18.96	19.29	30.71	18.23
							24.28	41.81	33.92	32.46
						TNF	59.19	10.66	53.63	21.44
							26.42	50.32	77.53	68.51
							71.83	0	93.62	10.97
							42.55	44.37	65.33	18.61
							61.75	102.51	18.72	48.62
						MIP-1b	648.32	108.58	776.38	182.44
							283.62	675.58	807.34	704.75
							934.94	24.94	927.1	92.76
							330.65	339.91	443.34	258.03
							760.33	1044	912.76	324.96
						Rantes	118.07	31.41	141.24	37.17
							47.78	54.85	104.62	82.17
							109.25	11.49	130.76	22.4
							90.77	76.67	67.33	57.69
							118.8	186.11	63.64	71.49
						IL-1b	0	19.54	0	0
							18.76	30.8	16.77	0
							20.6	19.61	0	0
							0	26.26	0	0
							0	11.98	13.02	31.06

## Sheet: Figure 6
	Figure 6b
	PB1498			NP165			NA32
	Non-Ind.	Ind.	IAV inf.	Non-Ind.	Ind.	IBV inf.	Non-Ind.	IBV inf.
	6.6667e-06	2.3192e-05	9.12e-05	1.09e-05	0.000148	6.8789e-06	1.79907e-05	5.89623e-06
	1.1478e-05	6.9044e-06	1.05e-05	6.03e-06	3.61e-05	0.00011884	9.27203e-05	0.000207
	8.9152e-06	7.3864e-06	1.52e-06	8.17e-05	2.31e-05	1.2821e-05		2.05128e-05
	2.0113e-06	3.0729e-06	4.55e-05		3.7e-05	1.1838e-05		0.000129
	2.5132e-05		6.3e-06
	Figure 6c
		all epitope specific cells				A/PB1498			B/NP165				B/NA32					Figure 6 d
		Acute	Conv.	Healthy		Acute	Healthy		Acute	Conv.	Healthy		Acute	Conv.	Healthy
	CD38+CD71+HLA-DR+PD1+	0.28	0	0		0.28	0		0.81	0	0		0.48	0	0				all epitope specific CD8+ T cells						total CD8 T cells					A/PB1498				B/NP165				B/NA32
		0	0	0		0	0		0	0	0		0	0	0
		0	0	0.4		0	0.4				0								All infected	All healthy		All non-Ind	All Ind		Non-Ind.	Ind.	IAV inf.	IBV inf.		Non-Ind.	Ind.	IAV inf.		Non-Ind.	Ind.	IBV inf.		Non-Ind.	IBV inf.
		0	0	0		0					0							TCM	45.5	20.4		60	50.6		26.3	23.1	12.3	16.8		60	50.6	55		20.4	50	57.1		93	33.3
		0.81		0							0								73.7	18.2		13.7	45.5		15.6	18.8	7.72	7.58		13.7	45.5	57.1		18.2	72.1	45.5		46.1	31.3
		0		0															55	33.7		17	67.2		20.1	32.9	6.73	8.19		17	67.2	1.33		33.7	69.2	0			9.38
		0.48		0															57.1	25.6		20.4	31.6		15.4	12.4	23.7	46.8			31.6	77.4		25.6	9.52	73.7			52.7
		0		0															1.33	31.6		18.2	50		23.4									31.6
				0															77.4	50		33.7	72.1
				0															31.3	72.1		25.6	69.2
	CD38+CD71+HLA-DR+PD1-	0	0	0		0	0		0	0	0		0.97	0	0				51.7	69.2		31.6	9.52
		0	0	0		0	0		0	0	0		0	0	0					9.52		93
		0	0	0		0	0				0									60		46.1
		0	0	0		0					0									13.7
		0		0							0									17
		0		0																50.6
		0.97		0																45.5
		0		0																67.2
				0																31.6
				0														TNaive	0	26.5		5	2.41		20.81	36.6	62.1	25.6		5	2.41	16.42		26.5	11.8	0		0	0
	CD38+CD71+HLA-DR-PD1+	2.5	0	0		2.5	0		14.6	0	0		0	0	0.41				0	15.6		77.8	10.06		55.64	33.1	0.73	15.7		77.8	10.06	14.3		15.6	8.211	0		2.6	0
		14.3	0	0		14.3	0		5.26	0	0		4.21	0	0				16.42	41.09		12.5	24.6		47.3	30.8	29.9	4.2		12.5	24.6	8.46		41.09	15.4	0			3.12
		0	0.41	0		0	0				0								14.3	61.5		26.5	54.14		37.81	42	3.29	9.1			54.14	3.23		58.9	81	0			0.97
		12.9	0	0		12.9					0								8.46	22.56		15.6	11.8		32.7									22.56
		0		0							0								3.23	11.8		41.09	8.211
		4.21		0															0	8.211		58.9	15.4
		14.6		0															0.97	15.4		22.56	81
		5.26		0																81		0
				0.41																5		2.6
				0																81.99
	CD38+CD71+HLA-DR-PD1-	1.67	0	0		1.67	0		0	0	0		1.45	0	0					12.5
		28.6	0	0		28.6	0		0	0	0		2.8	0	0					2.41
		0	0	0		0	0				0									10.06
		16.1	0	0		16.1					0									24.6
		0		0							0									54.14
		0		0														TEMRA	22.8	30.6		22.5	5.53		35.6	23.9	3.12	22.7		22.5	5.53	1.67		30.6	8.18	0		4.13	0
		1.45		0															0	51.5		4.27	2.19		13.9	25.7	78.7	55.6		4.27	2.19	0		51.5	3.28	22.8		9.09	7.01
		2.8		0															3.06	15.8		36.8	2.46		18.1	15.9	34.9	72.6		36.8	2.46	70.2		15.8	2.56	65			53.1
				0															0	5.13		30.6	5.93		20.6	24.7	68.8	11.7			5.93	0		5.13	9.52	0			0.48
				0															70.2	19.7		51.5	8.18		21.9									19.7
	CD38+CD71-HLA-DR+PD1+	0.83	0	0		0.83	0		0	0	0		0	0	0				3.23	8.18		15.8	3.28
		0	5	0		0	0		5.26	5	0		0.47	0	0				7.01	3.28		5.13	2.56
		0	0	0		0	0				0								0.48	2.56		19.7	9.52
		0	0	0		0					0									9.52		4.13
		0		0							0									22.5		9.09
		5.26		0																4.27
		0		0																36.8
		0.47		0																5.53
				0																2.19
				0																2.46
	CD38+CD71-HLA-DR+PD1-	0.28	0	0		0.28	0		0	0	0		0.48	0	0					5.93
		0	0	0		0	0		0	0	0		0	0	0			TEM	19.5	14.3		5	38.4		15.2	12.1	20.3	33.8		5	38.4	22.8		14.3	24.5	42.9		2.89	66.7
		0	0	0		0	0				0								26.3	9.09		0.85	39.2		12.6	20.6	9.2	16.9		0.85	39.2	28.6		9.09	13.1	19.5		42.2	51.4
		0	0	0		0					0								22.8	5.26		12.6	1.64		11.5	15.2	3.22	10.3		12.6	1.64	0.44		5.26	10.3	5			25
		0		0							0								28.6	2.56		14.3	6.32		25.2	16.2	3.18	30.1			6.32	12.9		7.69	0	26.3			44.9
		0		0															0.44	11.8		9.09	24.5		19.3									11.8
		0.48		0															12.9	24.5		5.26	13.1
		0		0															51.4	13.1		7.69	10.3
				0															44.9	10.3		11.8	0
				0																0		2.89
	CD38+CD71-HLA-DR-PD1+	34.4	0	0		34.4	0		40.7	0	2.04		10.1	0	0					5		42.2
		0	5	0.85		0	0.85		15.8	5	0		35.5	3.12	0					0.85
		0	0	0.4		0	0.4				1.05									12.6
		12.9	3.12	2.04		12.9					2.56									38.4
		40.7		0							1.32									39.2
		15.8		1.05																1.64
		10.1		2.56																6.32
		35.5		1.32														TSCM	12.2	8.16		7.5	2.13		2.29	4.2	2.1	1.1		7.5	2.13	2.78		8.16	7.27	0		0	0
				0															0	2.6		1.71	3.14		2.26	1.8	3.66	4.26		1.71	3.14	0		2.6	3.29	12.2		0	10.3
				0															2.78	4.21		21.07	4.1		3.02	2.1	25.2	4.78		21.07	4.1	19.54		4.21	2.56	30			9.38
	CD38+CD71-HLA-DR-PD1-	15.8	0	0		15.8	0		0.81	0	0		16.9	0	0				0	2.56		8.16	1.97		0.89	4.7	1.12	2.3			1.97	3.23		2.56	0	0			0.97
		28.6	0	0.85		28.6	0.85		5.26	0	0		10.3	0	0				19.54	9.03		2.6	7.27		2.7									9.03
		0	0	0		0	0				0								3.23	7.27		4.21	3.29
		38.7	0	0		38.7					0								10.3	3.29		2.56	2.56
		0.81		0							0								0.97	2.56		9.03	0
		5.26		0																0		0
		16.9		0																7.5		0
		10.3		0																4.32
				0																21.07
				0																2.13
	CD38-CD71+HLA-DR+PD1+	0	0	0		0	0		0	0	0		0.48	0	0					3.14
		0	0	0		0	0		0	0	0		0	0	0					4.1
		0	0	0		0	0				0									1.97
		0	0	0		0
		0		0							0							Figure 6e
		0		0							0
		0.48		0															A/PB1498	B/NP165				CD8+ T cells		A/PB1498		B/NP165
		0		0														panLN		6.2893e-06				SLO	Lung	SLO	Lung	SLO	Lung
				0																			CD103+CD69+	24.2	54.9	0	20.9	14	47.0588
				0														Tonsil	1.12e-05	5.3372e-05				4.26		5.42		2.39
	CD38-CD71+HLA-DR+PD1-	0	0	0		0	0		0	0	0		0	0	0				1.47e-07	3.8695e-06				24.6		6.06		48
		0	0	0		0	0		0	0	0		0	0	0									39.6		0		46
		0	0	0		0	0				0							Lung	1.05e-05	1.1297e-06				23.9				0
		0	0	0		0																		12.3
		0		0							0							Spleen	4.59e-05	3.1898e-05			CD103-CD69+	10.2	32.1	30.8	75.3	4	41.1765
		0		0							0								4.71e-05	2.4752e-06				12.3		15.2		62.7
		0		0															3.31e-06	0.00017313				44.5		9.09		24
		0		0																				21		37.5		30.2
				0																				19				7.14
				0																				28.8
	CD38-CD71+HLA-DR-PD1+	0.28	0	0		0.28	0		6.5	0	0		0.97	0	0								CD103+CD69-	0.66	0.98	0	0.63	14	0
		0	0	0		0	0		0	0	0		2.8	3.12	0									1.1		0.42		0.48
		0	0	0		0	0				0													1.82		0		0
		0	3.12	0		0																		4.58		0		0
		6.5		0							0													2.09				7.14
		0		0							0													3.28
		0.97		0																			CD103-CD69-	64.9	12	69.2	3.16	68	11.7647
		2.8		0																				82.4		79		34.4
				0																				29.1		84.8		28
				0																				34.8		62.5		23.8
	CD38-CD71+HLA-DR-PD1-	0.82	0	0		0.28	0		0	0	0		4.35	0	0									55.1				85.7
		0	0	0		0	0		0	0	1.52		2.8	3.12	0									55.6
		0	0	1.21		0	1.21				0
		0	3.12	0		0
		0		1.52							0
		0		0							0
		4.35		0
		2.8		0
				0
				0
	CD38-CD71-HLA-DR+PD1+	0	0	0		0	0		0	0	0		0	0	0
		0	0	0		0	0		0	0	0		0	0	0
		0	0	0		0	0				0
		0	0	0		0
		0		0							0
		0		0							0
		0		0
		0		0
				0
				0
	CD38-CD71-HLA-DR+PD1-	0	0	0		0	0		0.81	0	0		0	0	0
		0	0	0		0	0		0	0	0		0.97	0	0
		0.44	0	0		0.44	0				1.05
		0	0	0		0					2.56
		0.81		0							0
		0		1.05
		0		2.56
		0.97		0
				0
				0
	CD38-CD71-HLA-DR-PD1+	12.2	85.7	14.7		12.2	14.7		17.9	85.7	24.5		13.5	16.7	13.6
		14.3	40	6.84		14.3	6.84		21.1	40	7.58		22.9	34.4	5.84
		16	16.7	27.1		16	27.1				28.4
		6.45	34.4	24.5		6.45					33.3
		17.9		7.58							36.8
		21.1		28.4
		13.5		33.3
		22.9		36.8
				13.6
				5.84
	CD38-CD71-HLA-DR-PD1-	31.48	14.3	85.3		31.48	85.3		17.87	14.3	73.46		49.35	83.3	86
		14.2	50	91.46		14.2	91.46		47.32	50	90.9		18.22	56.24	94.2
		83.56	83.3	70.89		83.56	70.89				69.5
		12.95	56.24	73.46		12.95					61.58
		17.87		90.9							61.88
		47.32		69.5
		49.35		61.58
		18.22		61.88
				86
				94.2

## Sheet: Figure 7
	Figure 7a
		A/PB1498		B/NP165
		Conventional	Pre-TAME binding	Conventional	Pre-TAME binding
	TEM	5	14.3	14.3	14.9
		0.85	4.76	9.09	3.75
		12.6	8.93	5.26	8.19
		38.4	7.14	7.69	7.67
		39.2	19.5	11.8
		1.64	7.7	24.5	17.2
		6.32		13.1
				10.3
				0	9.77
	TCM	60	16.2	20.4	11.8
			3.7	18.2	4.15
			36.8	33.7	38.5
			0.76		0.84
		13.7		25.6
		17	17.1	31.6	15.9
		50.6		50
		45.5		72.1
		67.2	3.35	69.2	6.21
		31.6		9.52
	TEMRA	22.5	65	30.6	69.4
			84.1	51.5	83.7
			36	15.8	38.4
			91.7		91
		5.98		5.13
		36.8	35.4	19.7	37.1
		5.53		8.18
		2.19		3.28
		2.46	81.7	2.56	73.9
		5.93		9.52
	TNaive	5	2.43	26.5	1.64
			0.69	15.6	0.67
			5.04	41.09	3.52
			0.15		0.17
		77.75		58.92
		12.5	24.4	22.56	17.22
		2.41		11.8
		10.06		8.211
		24.6	0.46	15.4	0.96
		54.14		81
	Tscm	7.5	2.47	8.16	2.46
			6.72	2.6	6.64
			13.16	4.21	11.38
			0.21		0.28
		1.71		2.56
		21.07	3.64	9.03	12.58
		2.13		7.27
		3.14		3.29
		4.1	6.75	2.56	9.14
		1.97		0

## Sheet: Figure S1
Figure S1a																Figure S1b						Figure S1c					Figure S1e				Figure S1f
	peptide length	Uninfected 1* (n=1728)	Uninfected 2* (n=3859)	Uninfected 3 (n=2200)	12hrs HKx31 (n=2595)	2hrs HKx31 (n=3682)	4hrs HKx31 (n=3853)	8hrs HKx31 (n=3887)	16hrs HKx31* (n=1874)	2hrs B/Malaysia (n=3835)	4hrs B/Malaysia (n=4052)	8hrs B/Malaysia (n=4412)	12hrs B/Malaysia (n=3943)				Uninfected 3 (DT9) (n=883)	12hrs HKx31 (DT9) (n=447)	CIR 16hrs HKx31 (w632) (n=446)				Uninfected 3 (Class II) (n=6646)	12hrs HKx31 (Class II) (n=5878)				B*35:03	C*04:01			Parental class II
	7	0.002	0	0	0	0	0.001	0.001286	0.003	0	0	0.001	0.001			7	0	0	0.009			7	0	0			HA	0	3		HA	51
	8	0.041	0.037	0.021	0.015	0.02	0.023	0.018781	0.042	0.019	0.019	0.023	0.02			8	0.093	0.075	0.096			8	0.002	0.002			HA+2	0	0		M1	1
	9	0.539	0.54	0.519	0.482	0.567	0.547	0.540005	0.498	0.532	0.522	0.517	0.532			9	0.519	0.637	0.565			9	0.008	0.006			M1	0	1		NA	5
	10	0.161	0.155	0.186	0.191	0.172	0.181	0.192694	0.189	0.162	0.185	0.185	0.188			10	0.126	0.14	0.103			10	0.019	0.018			NA	0	0		NP	4
	11	0.135	0.112	0.136	0.155	0.115	0.123	0.141497	0.147	0.122	0.134	0.135	0.139			11	0.07	0.071	0.054			11	0.041	0.039			NP	2	1
	12	0.03	0.024	0.028	0.035	0.027	0.028	0.033188	0.035	0.029	0.032	0.033	0.03			12	0.028	0.023	0.027			12	0.069	0.074			NP+3	0	0
	13	0.02	0.023	0.022	0.021	0.022	0.02	0.018266	0.019	0.025	0.023	0.024	0.023			13	0.032	0.006	0.025			13	0.109	0.112			NS1	0	1
	14	0.012	0.021	0.015	0.016	0.017	0.013	0.010548	0.01	0.02	0.016	0.015	0.016			14	0.022	0.008	0.025			14	0.132	0.134			NS2	0	0
	15	0.019	0.03	0.022	0.025	0.017	0.017	0.012092	0.015	0.026	0.017	0.017	0.015			15	0.023	0.013	0.02			15	0.154	0.155			PA	0	0
	16	0.012	0.022	0.019	0.02	0.015	0.016	0.010033	0.009	0.023	0.017	0.018	0.014			16	0.025	0.008	0.02			16	0.134	0.142			PB1	2	1
	17	0.01	0.013	0.007	0.012	0.009	0.009	0.007203	0.01	0.016	0.012	0.011	0.007			17	0.014	0.01	0.029			17	0.099	0.096			PB1+2	0	0
	18	0.006	0.009	0.01	0.008	0.007	0.007	0.004631	0.004	0.008	0.007	0.008	0.005			18	0.008	0	0.002			18	0.062	0.063			PB1+3	0	0
	19	0.005	0.006	0.005	0.008	0.005	0.005	0.003859	0.004	0.005	0.005	0.005	0.004			19	0.007	0.002	0.013			19	0.044	0.045			PB1-1	0	0
	20	0.003	0.002	0.003	0.003	0.002	0.003	0.000772	0.005	0.004	0.004	0.002	0.002			20	0.006	0.002	0			20	0.033	0.03			PB2	6	3
	21	0.001	0.003	0.003	0.002	0.001	0.002	0.001544	0.001	0.002	0.002	0.002	0.002			21	0.005	0.002	0.002			21	0.021	0.021
	22	0.001	0.001	0.001	0.002	0	0.001	0.000772	0.002	0.002	0.001	0.001	0.001			22	0.006	0	0			22	0.018	0.015
	23	0	0	0	0	0	0.001	0.000257	0	0	0	0.001	0			23	0.003	0	0.002			23	0.011	0.012
	24	0.001	0.001	0	0.001	0.001	0.001	0.000257	0.001	0.001	0.001	0	0.001			24	0.005	0	0			24	0.009	0.009
	25	0.001	0.001	0	0.001	0.001	0.001	0.000257	0.002	0.001	0.001	0.001	0.001			25	0	0	0			25	0.007	0.007
	<1% contribution of longer lengths (not graphed)																<1% contribution of longer lengths (not graphed)					26	0.006	0.006
																						27	0.005	0.004
																						28	0.004	0.003
																						29	0.005	0.003
																						30	0.002	0.001
																						31	0.001	0.001
																						32	0.001	0.001
																						33	0.001	0.001
																						34	0.001	0
																						35	0.001	0.001
																						36	0	0
																						37	0	0
																						38	0	0
																						39	0	0
																						40	0	0
																						41	0	0
																						42	0	0
																						43	0	0
																						44	0	0
																						<1% contribution of longer lengths (not graphed)

## Sheet: Figure S2
	IAV
		total CD8+ T-cells										PB2322-330										PA130-138										PB1216-224										PB1498-505
	Primary infection	3310000	3790000	5050000	4330000	2360000	7010000	2630000	4210000	4490000	3240000	141000	243000	386000	178000	122000	87600	122000	48100	103000	77800	32100	23500	21400	20200	7230	448000	14100	0	31800	10000	204000	331000	356000	900000	332000	1160000	223000	213000	561000	90200	576000	518000	715000	508000	338000	868000	534000	267000
	Secondary infection	3220000	1930000	8610000	1850000	4680000						47360.6	770.88	43308.3	13132.2	218481						2546.96	1734.48	7146.3	2404.48	3228.79						100234	44711	411816	36807	62189.2						242090	50492.6	503082	145379	435605
	IBV
		NP164-173															NA32-40															NP165-173															NP392-400
	Primary infection	323707	199519	294314	689535	894865	15997	31089.5	27509.1	39749.6	123777	397278	133573	412545	67875.8		72954	149560	107878	250635	303597	5191.56	26358.2	5099.68	20721.5	45384.8	211664	66443.4	90025.8	29655.7		307032	194761	278634	675675	878275	16220.5	32134.8	26868	34337.9	106846	354378	144253	415459	59055.8		11881.1	70418.4	46099.2
	Secondary infection	227000	90800	296000	1630000												203000	69500	289000	601000												241000	93200	293000	1560000												65800	20200	50000
[truncated: 72 more columns]
